# Supplementary material for: Development of Nanoemulsions for Topical Application of Mupirocin
Source: Pharmaceutics. 2023 Jan 22;15(2):378. doi: 10.3390/pharmaceutics15020378 (PMC9960479; doi:10.3390/pharmaceutics15020378)
Supplement: Supplementary file 1 [file pharmaceutics-15-00378-s001.zip]

Archive with 1 entries (1 files):
- pharmaceutics-2134612-supplementary.pdf
